# Supplementary material for: Targeting of intracellular oncoproteins with peptide-centric CARs
Source: Nature. 2023 Nov 8;623(7988):820–7. doi: 10.1038/s41586-023-06706-0 (PMC10665195; doi:10.1038/s41586-023-06706-0)
Supplement: Supplementary file 5 — Source data for mouse tumour measurements. Source data for mouse tumour measurements shown in Fig. 4g and Extended Data Fig. 17. [file 41586_2023_6706_MOESM5_ESM.xlsx]

## Sheet: SKNAS
Weeks	Vehicle	Vehicle	Vehicle	Vehicle	Vehicle	Vehicle	UT	UT	UT	UT	UT	UT	302 LH	302 LH	302 LH	302 LH	302 LH	302 LH	10 LH	10 LH	10 LH	10 LH	10 LH	10 LH
0	0.09	0.13	0.13	0.09	0.09	0.19	0.15	0.1	0.13	0.14	0.06	0.09	0.1	0.1	0.15	0.13	0.06	0.15	0.14	0.13	0.1	0.15	0.1	0.06
0.4	0.13	0.33	0.25	0.15	0.13	0.3	0.22	0.14	0.29	0.3	0.09	0.11	0.17	0.27	0.26	0.31	0.09	0.34	0.19	0.13	0.11	0.31	0.13	0.09
1	0.18	0.43	0.44	0.15	0.19	0.36	0.44	0.17	0.27	0.42	0.12	0.27	0.16	0.18	0.17	0.43	0.04	0.22	0.4	0.13	0.08	0.18	0.12	0.04
1.4	0.21	0.5	0.56	0.22	0.27	0.54	0.71	0.43	0.39	0.55	0.14	0.35	0.07	0	0.08	0.57	0.04	0.11	0.2	0.07	0.07	0.08	0.08	0
2	0.31	0.73	0.67	0.43	0.42	0.76	0.88	0.57	0.64	1.04	0.15	0.45	0.02	0	0.02	0.66	0	0.05	0.17	0.02	0.07	0.01	0.02	0
2.6	0.32	1.37	0.75	0.6	0.49	0.91	1.2	0.55	0.78	1.2	0.18	0.75	0.01	0	0	0.72	0	0.03	0.16	0	0	0	0.02	0
3	0.43	2.16	0.82	0.9	0.87	1.33	1.32	0.64	0.85	2.14	0.18	0.91	0.01	0	0	1	0	0.02	0.15	0	0	0	0.03	0
3.4	0.59		1.13	1.11	1.02	1.47	1.51	0.65	1.2		0.22	1.25	0	0	0	0.76	0	0.03	0.08	0	0	0	0	0
4	0.62		1.02	1.79	1.46	1.61	1.54	1.08	1.4		0.24	1.6	0	0	0	0.59	0	0.03	0.06	0	0	0	0	0
4.4	0.66		1.77	2.81	2.11	2.01	1.77	1.86	1.46		0.24	2.33	0	0	0	0.58	0	0	0	0	0	0	0	0
																			0.33		0.19	0.49	0.33	0.91
																			0.37		0.15	0.56	0.25	0.85

## Sheet: COG564
Weeks	Vehicle	Vehicle	Vehicle	Vehicle	Vehicle	Vehicle	Non-Transduced	Non-Transduced	Non-Transduced	Non-Transduced	Non-Transduced	Non-Transduced	302LH	302LH	302LH	302LH	302LH	302LH	10LH	10LH	10LH	10LH	10LH	10LH
0	0.07	0.11	0.07	0.15	0.14	0.11	0.07	0.07	0.1	0.14	0.14	0.12	0.06	0.13	0.12	0.08	0.11	0.14	0.06	0.08	0.09	0.12	0.13	0.14
0.3	0.15	0.17	0.08	0.28	0.27	0.2	0.19	0.47	0.19	0.37	0.28	0.42	0.15	0.13	0.27	0.13	0.38	0.38	0.1	0.16	0.22	0.25	0.27	0.39
0.9	0.49	0.56	0.13	0.47	1.35	0.45	0.61	1.45	0.65	0.9	0.59	2.15	0.17	1.34	0.7	0.52	1	0.77	0.38	0.58	0.49	0.35	1.52	0.63
1.3	0.97	0.62	0.41	1.09	2.39	1.01	0.76	2.63	1.46	2.37	1		0.32	1.35	0.79	0.42	0.84	0.73	0.82	1.26	0.81	0.68	1.96	1.04
1.7	2.15	1.06	0.7	2.52	2.39	2.21	2.04		2.47		1.55		0.59	1.04	0.88	0.42	0.47	0.5	0.39	1.13	0.51	0.6	1.87	1.96
2.1	2.15	1.21	0.89	2.52	2.39	2.21					2.55		1.04	0.8	0.67	0.28	0.51	0.43	0.32	0.37	0.56	0.71	1.58	2.38
2.7		3.25	2.29										2.21	0.53	0.56	0.15	0.42	0.38	0.08	0.32	0.46	0.36	0.78
3.3														0.1	0.33	0.11	0.29	0.3	0.07	0.23	0.18	0.36	0.51
3.7														0.06	0.4	0.09	0.41	0.34	0.08	0.26	0.16	0.31	0.43
4.1														0.06	0.34	0.08	0.33	0.17	0	0	0	0.18	0.28
4.7														0	0.26	0.05	0.31	0.12	0	0	0	0.14	0.17
5.1														0	0.24	0.05	0.18	0.08	0	0	0	0.09	0.06

## Sheet: NBSD
Weeks	Vehicle	Vehicle	Vehicle	Vehicle	Vehicle	Vehicle	Non-Transduced	Non-Transduced	Non-Transduced	Non-Transduced	Non-Transduced	Non-Transduced	302LH	302LH	302LH	302LH	302LH	302LH	10LH	10LH	10LH	10LH	10LH	10LH
0	0.11	0.18	0.1	0.14	0.14	0.24	0.15	0.15	0.22	0.15	0.12	0.14	0.15	0.14	0.22	0.15	0.14	0.15	0.14	0.21	0.15	0.15	0.15	0.15
0.4	0.14	0.44	0.17	0.27	0.24	0.37	0.36	0.4	0.42	0.41	0.15	0.26	0.37	0.24	0.4	0.22	0.2	0.29	0.2	0.48	0.36	0.27	0.31	0.29
1	0.41	0.77	0.31	0.36	0.44	0.72	0.69	0.57	0.62	0.81	0.28	0.45	0.87	0.46	1.06	0.61	0.42	0.74	0.42	0.96	0.51	0.48	0.56	0.56
1.4	0.57	0.93	0.35	0.42	0.43	0.92	0.64	0.71	1.17	0.96	0.4	0.44	0.99	0.56	1.47	0.68	0.72	0.92	0.46	1.46	0.68	0.47	0.59	0.77
2	0.61	1.81	0.41	0.59	0.75	2.29	1.36	1.43	2.73	1.31	0.73	0.67	1.83	1.1	1.92	0.81	1.25	1.48	0.55	1.8	0.66	0.74	0.78	0.88
2.4	1.01	2.67	0.83	1.02	1.16		2.71	1.68		2	0.75	0.91	3.11	1.78	3.67	1.48	1.41	2.57	0.46	2.09	0.61	1.1	0.99	0.98
3	1.52		1.26	2.38	2.14			2.98			1.08	1.66		2.84		2.36	2.26		0.41		0.57	1.01	0.86	1.1
3.6	1.91		1.68								1.9	2.36							0.33		0.39	1	0.69	0.74
4	3.63		2.01								3.28								0.36		0.42	0.83	0.54	0.96
4.4																			0.34		0.33	0.76	0.55	0.88
5																			0.33		0.19	0.49	0.33	0.91
5.4																			0.37		0.15	0.56	0.25	0.85
